# Supplementary material for: In Silico Identification of Potential Sites for a Plastic-Degrading Enzyme by a Reverse Screening through the Protein Sequence Space and Molecular Dynamics Simulations
Source: Molecules. 2022 May 23;27(10):3353. doi: 10.3390/molecules27103353 (PMC9143596; doi:10.3390/molecules27103353)
Supplement: Supplementary file 1 [file molecules-27-03353-s001.zip]

Archive with 1 entries (1 files):
- molecules-1728038-supplementary.pdf
